# Supplementary material for: An Integrated In Silico and In Vitro Approach for the Identification of Natural Products Active against SARS-CoV-2
Source: Biomolecules. 2023 Dec 28;14(1):43. doi: 10.3390/biom14010043 (PMC10813393; doi:10.3390/biom14010043)
Supplement: Supplementary file 1 [file biomolecules-14-00043-s001.zip]

Archive with 1 entries (1 files):
- biomolecules-2774830-supplementary.pdf
